# Supplementary material for: First Direct Evidence for Natal Wintering Ground Fidelity and Estimate of Juvenile Survival in the New Zealand Southern Right Whale Eubalaena australis
Source: PLoS One. 2016 Jan 11;11(1):e0146590. doi: 10.1371/journal.pone.0146590 (PMC4709107; doi:10.1371/journal.pone.0146590)
Supplement: S1 Appendix — (INP) [file pone.0146590.s001.INP]

10000000 1
10000000 1
10000000 1
01000000 1
01000100 1
00100000 1
00100000 1
00010000 1
00010100 1
00010100 1
00010000 1
11011000 1
00000110 1
00000110 1
00000101 1
00000011 1
00000101 1
00001000 1
00000100 1
00000100 1
00000100 1
00000100 1
00000100 1
00000100 1
00000100 1
00000010 1
00000010 1
00000010 1
00000010 1
00000010 1
00000010 1
00000010 1
00000010 1
00000010 1
00000010 1
00000001 1
00000001 1
00000001 1
00001100 1
00001100 1
00001101 1
00001010 1
00001001 1
00001000 1
00001000 1
00000100 1
00000100 1
00000100 1
00000100 1
00000100 1
00000100 1
00000100 1
00000100 1
00000100 1
00000010 1
00000010 1
00000010 1
00000010 1
00000010 1
00000010 1
00000001 1
00000001 1
00000001 1
00000001 1
00000001 1
00000001 1
